# Supplementary material for: Influence of local epidemiology on the performance of common colistin drug susceptibility testing methods
Source: PLoS One. 2019 Jun 6;14(6):e0217468. doi: 10.1371/journal.pone.0217468 (PMC6553844; doi:10.1371/journal.pone.0217468)
Supplement: S1 Table — All MIC values in mg/L. (XLSX) [file pone.0217468.s001.xlsx]

## Sheet: Tabelle1
strain	mcr genotype	broth microdilution		agar dilution		Vitek		Gradient diffusion												comment
								Etest / Oxoid		MTS / Oxoid		Etest / BD		MTS / BD		Etest / MHE		MTS / MHE
		MIC	Int	MIC	Int	MIC	Int	MIC	Int	MIC	Int	MIC	Int	MIC	Int	MIC	Int	MIC	Int
P. aeruginosa ATCC 27853	negative	≤ 0,25	S	n.d.		≤ 0,5	S	2	S	1	S	1.5	S	1.5	S	1	S	1.5	S
E.coli ATCC 25922	negative	≤ 0,25	S	1	S	≤ 0,5	S	0.125	S	0.75	S	0.125	S			0.25	S	0.5	S
E.coli NCTC 13846	mcr-1 positive	8	R	8	R	2	S	4	R	3	R	3	R	2	S	4	R	3	R
E. coli KP37	mcr-2 positive	4	R	n.d.	-	≥ 16	R	3	R	2	S	3	R	2	S	4	R	3	R
E. coli 2013-SQ352	mcr-3 positive	2	S	n.d.	-	8	R/ESBL	3	R	2	S	3	R	1.5	S	4	R	1.5	S
E. coli DH5α mcr-4	mcr-4 positive	≤ 0,25	S	n.d.	-	≤ 0,5	S	0.25	S	0.5	S	0.047	S	0.38	S	0.047	S	0.38	S	PCR control only
S. paratyphi 13-SA01718	mcr-5 positive	4	R	n.d.	-	8	R/ AES modified	3	R	2	S	3	R	2	S	3	R	3	R
