# Supplementary material for: Influence of local epidemiology on the performance of common colistin drug susceptibility testing methods
Source: PLoS One. 2019 Jun 6;14(6):e0217468. doi: 10.1371/journal.pone.0217468 (PMC6553844; doi:10.1371/journal.pone.0217468)
Supplement: S2 Table — PCRs were performed for one isolate per patient. (XLSX) [file pone.0217468.s002.xlsx]

## Sheet: Tabelle1
Results of mcr PCRs
MCR 1				MCR 2				MCR 3				MCR 4				MCR 5				23s
sample ID	ct value	interpretation		sample ID	ct value	interpretation		sample ID	ct value	interpretation		sample ID	ct value	interpretation		sample ID	ct value	interpretation		sample ID	ct value	interpretation
150	-	negative		150	-	negative		150	37.33	negative		150	-	negative		150	-	negative		150	30.94	Suffient amout of DNA
65	-	negative		65	-	negative		65	-	negative		65	-	negative		65	-	negative		65	29.93	Suffient amout of DNA
118	-	negative		118	-	negative		118	-	negative		118	-	negative		118	-	negative		118	30.63	Suffient amout of DNA
153	-	negative		153	-	negative		153	-	negative		153	-	negative		153	-	negative		153	30.35	Suffient amout of DNA
231	-	negative		231	-	negative		231	-	negative		231	-	negative		231	-	negative		231	30.53	Suffient amout of DNA
168	-	negative		168	-	negative		168	-	negative		168	-	negative		168	-	negative		168	30.46	Suffient amout of DNA
218	-	negative		218	-	negative		218	-	negative		218	-	negative		218	-	negative		218	30.87	Suffient amout of DNA
78	-	negative		78	-	negative		78	-	negative		78	-	negative		78	-	negative		78	30.75	Suffient amout of DNA
124	-	negative		124	-	negative		124	-	negative		124	-	negative		124	-	negative		124	30.79	Suffient amout of DNA
83	-	negative		83	-	negative		83	-	negative		83	-	negative		83	-	negative		83	29.66	Suffient amout of DNA
117	-	negative		117	-	negative		117	-	negative		117	-	negative		117	-	negative		117	30.89	Suffient amout of DNA
61	-	negative		61	-	negative		61	-	negative		61	-	negative		61	-	negative		61	30.46	Suffient amout of DNA
177	-	negative		177	-	negative		177	-	negative		177	-	negative		177	-	negative		177	30.78	Suffient amout of DNA
89	-	negative		89	-	negative		89	-	negative		89	-	negative		89	-	negative		89	30.93	Suffient amout of DNA
99	-	negative		99	-	negative		99	-	negative		99	-	negative		99	-	negative		99	30.66	Suffient amout of DNA
82	-	negative		82	-	negative		82	-	negative		82	-	negative		82	-	negative		82	30.77	Suffient amout of DNA
213	-	negative		213	-	negative		213	-	negative		213	-	negative		213	-	negative		213	30.45	Suffient amout of DNA
159	-	negative		159	-	negative		159	-	negative		159	-	negative		159	-	negative		159	30.03	Suffient amout of DNA
210	-	negative		210	-	negative		210	-	negative		210	-	negative		210	-	negative		210	30.53	Suffient amout of DNA
208	-	negative		208	-	negative		208	-	negative		208	-	negative		208	-	negative		208	30.52	Suffient amout of DNA
120	-	negative		120	-	negative		120	-	negative		120	-	negative		120	-	negative		120	30.89	Suffient amout of DNA
90	-	negative		90	-	negative		90	-	negative		90	-	negative		90	-	negative		90	30.14	Suffient amout of DNA
107	-	negative		107	-	negative		107	-	negative		107	-	negative		107	-	negative		107	31.13	Suffient amout of DNA
137	-	negative		137	-	negative		137	37.35	negative		137	-	negative		137	-	negative		137	30.55	Suffient amout of DNA
80	-	negative		80	-	negative		80	-	negative		80	-	negative		80	-	negative		80	30.7	Suffient amout of DNA
87	-	negative		87	-	negative		87	-	negative		87	-	negative		87	-	negative		87	30.85	Suffient amout of DNA
88	-	negative		88	-	negative		88	-	negative		88	-	negative		88	-	negative		88	29.91	Suffient amout of DNA
223	-	negative		223	-	negative		223	-	negative		223	-	negative		223	-	negative		223	30.6	Suffient amout of DNA
179	-	negative		179	-	negative		179	-	negative		179	-	negative		179	-	negative		179	29.97	Suffient amout of DNA
63	-	negative		63	-	negative		63	-	negative		63	-	negative		63	-	negative		63	30.55	Suffient amout of DNA
240	-	negative		240	-	negative		240	-	negative		240	-	negative		240	-	negative		240	30.76	Suffient amout of DNA
32	-	negative		32	-	negative		32	-	negative		32	-	negative		32	-	negative		32	29.91	Suffient amout of DNA
105	-	negative		105	-	negative		105	-	negative		105	-	negative		105	-	negative		105	31	Suffient amout of DNA
43	-	negative		43	-	negative		43	-	negative		43	-	negative		43	-	negative		43	30.64	Suffient amout of DNA
34	-	negative		34	-	negative		34	-	negative		34	-	negative		34	-	negative		34	30.57	Suffient amout of DNA
148	-	negative		148	-	negative		148	-	negative		148	-	negative		148	-	negative		148	30.78	Suffient amout of DNA
212	-	negative		212	-	negative		212	-	negative		212	-	negative		212	-	negative		212	30.54	Suffient amout of DNA
224	-	negative		224	-	negative		224	-	negative		224	-	negative		224	-	negative		224	30.17	Suffient amout of DNA
41	-	negative		41	-	negative		41	-	negative		41	-	negative		41	-	negative		41	30.01	Suffient amout of DNA
85	-	negative		85	-	negative		85	-	negative		85	-	negative		85	-	negative		85	30.72	Suffient amout of DNA
167	-	negative		167	-	negative		167	-	negative		167	-	negative		167	-	negative		167	30.5	Suffient amout of DNA
58	-	negative		58	-	negative		58	-	negative		58	-	negative		58	-	negative		58	29.68	Suffient amout of DNA
104	-	negative		104	-	negative		104	-	negative		104	-	negative		104	-	negative		104	30.82	Suffient amout of DNA
94	-	negative		94	-	negative		94	-	negative		94	-	negative		94	-	negative		94	30.87	Suffient amout of DNA
42	-	negative		42	-	negative		42	-	negative		42	-	negative		42	-	negative		42	29.94	Suffient amout of DNA
191	-	negative		191	-	negative		191	-	negative		191	-	negative		191	-	negative		191	29,0,	Suffient amout of DNA
30	-	negative		30	-	negative		30	-	negative		30	-	negative		30	-	negative		30	31.02	Suffient amout of DNA
8	-	negative		8	-	negative		8	-	negative		8	-	negative		8	-	negative		8	30.71	Suffient amout of DNA
146	-	negative		146	-	negative		146	-	negative		146	-	negative		146	-	negative		146	30.68	Suffient amout of DNA
151	-	negative		151	-	negative		151	-	negative		151	-	negative		151	-	negative		151	30.7	Suffient amout of DNA
237	-	negative		237	-	negative		237	-	negative		237	-	negative		237	-	negative		237	29.48	Suffient amout of DNA
217	-	negative		217	-	negative		217	-	negative		217	-	negative		217	-	negative		217	28.88	Suffient amout of DNA
219	-	negative		219	-	negative		219	-	negative		219	-	negative		219	-	negative		219	30.48	Suffient amout of DNA
176	-	negative		176	-	negative		176	-	negative		176	-	negative		176	-	negative		176	29.83	Suffient amout of DNA
35	-	negative		35	-	negative		35	-	negative		35	-	negative		35	-	negative		35	29.98	Suffient amout of DNA
147	-	negative		147	-	negative		147	-	negative		147	-	negative		147	-	negative		147	29.33	Suffient amout of DNA
96	-	negative		96	-	negative		96	-	negative		96	-	negative		96	-	negative		96	29.87	Suffient amout of DNA
22	-	negative		22	-	negative		22	-	negative		22	-	negative		22	-	negative		22	30.65	Suffient amout of DNA
57	-	negative		57	-	negative		57	-	negative		57	-	negative		57	-	negative		57	30.24	Suffient amout of DNA
66	-	negative		66	-	negative		66	-	negative		66	-	negative		66	-	negative		66	30.44	Suffient amout of DNA
68	-	negative		68	-	negative		68	-	negative		68	-	negative		68	-	negative		68	30.63	Suffient amout of DNA
72	-	negative		72	-	negative		72	-	negative		72	-	negative		72	-	negative		72	30.5	Suffient amout of DNA
36	-	negative		36	-	negative		36	-	negative		36	-	negative		36	-	negative		36	30.02	Suffient amout of DNA
37	-	negative		37	-	negative		37	-	negative		37	-	negative		37	-	negative		37	29.95	Suffient amout of DNA
138	-	negative		138	-	negative		138	-	negative		138	-	negative		138	-	negative		138	30.26	Suffient amout of DNA
172	-	negative		172	-	negative		172	-	negative		172	-	negative		172	-	negative		172	28.69	Suffient amout of DNA
155	-	negative		155	-	negative		155	-	negative		155	-	negative		155	-	negative		155	30.71	Suffient amout of DNA
216	-	negative		216	-	negative		216	-	negative		216	-	negative		216	-	negative		216	30.67	Suffient amout of DNA
15	-	negative		15	-	negative		15	-	negative		15	-	negative		15	-	negative		15	30.44	Suffient amout of DNA
156	-	negative		156	-	negative		156	-	negative		156	-	negative		156	40	negative		156	29.74	Suffient amout of DNA
45	-	negative		45	-	negative		45	-	negative		45	-	negative		45	-	negative		45	30.13	Suffient amout of DNA
209	-	negative		209	-	negative		209	-	negative		209	-	negative		209	-	negative		209	29.77	Suffient amout of DNA
189	-	negative		189	-	negative		189	-	negative		189	-	negative		189	-	negative		189	28	Suffient amout of DNA
24	-	negative		24	-	negative		24	-	negative		24	-	negative		24	-	negative		24	30.3	Suffient amout of DNA
142	-	negative		142	-	negative		142	-	negative		142	-	negative		142	-	negative		142	30.15	Suffient amout of DNA
123	-	negative		123	-	negative		123	-	negative		123	-	negative		123	-	negative		123	30.11	Suffient amout of DNA
64	-	negative		64	-	negative		64	-	negative		64	-	negative		64	-	negative		64	29.62	Suffient amout of DNA
44	-	negative		44	-	negative		44	-	negative		44	-	negative		44	-	negative		44	30	Suffient amout of DNA
196	-	negative		196	-	negative		196	-	negative		196	-	negative		196	-	negative		196	30.27	Suffient amout of DNA
101	-	negative		101	-	negative		101	-	negative		101	-	negative		101	-	negative		101	30.61	Suffient amout of DNA
110	-	negative		110	-	negative		110	-	negative		110	-	negative		110	-	negative		110	30.15	Suffient amout of DNA
188	-	negative		188	-	negative		188	-	negative		188	-	negative		188	40	negative		188	29.57	Suffient amout of DNA
200	-	negative		200	-	negative		200	-	negative		200	-	negative		200	-	negative		200	30.57	Suffient amout of DNA
201	-	negative		201	-	negative		201	-	negative		201	-	negative		201	-	negative		201	30.07	Suffient amout of DNA
232	-	negative		232	-	negative		232	-	negative		232	-	negative		232	-	negative		232	29.71	Suffient amout of DNA
108	-	negative		108	-	negative		108	-	negative		108	-	negative		108	-	negative		108	30.3	Suffient amout of DNA
7	-	negative		7	-	negative		7	-	negative		7	-	negative		7	-	negative		7	30.34	Suffient amout of DNA
100	-	negative		100	-	negative		100	-	negative		100	-	negative		100	-	negative		100	30.29	Suffient amout of DNA
233	-	negative		233	-	negative		233	-	negative		233	-	negative		233	-	negative		233	28.13	Suffient amout of DNA
152	-	negative		152	-	negative		152	-	negative		152	-	negative		152	-	negative		152	30.17	Suffient amout of DNA
1	-	negative		1	-	negative		1	-	negative		1	-	negative		1	-	negative		1	30.63	Suffient amout of DNA
positive ctrl	25.64	positive		positive ctrl	28.81	positive		positive ctrl	26.35	positive		positive ctrl	25.23	positive		positive ctrl	25.08	positive		positive ctrl	25.08	positive
negative ctrl	-	negative		negative ctrl	-	negative		negative ctrl	-	Negativ		negative ctrl	-	negative		negative ctrl	-	negative		negative ctrl	-	negative
